# Supplementary material for: Transcriptomic Analysis of Vitrified–Warmed vs. Fresh Mouse Blastocysts: Cryo-Induced Physiological Mechanisms and Implantation Impact
Source: Int J Mol Sci. 2024 Aug 8;25(16):8658. doi: 10.3390/ijms25168658 (PMC11354596; doi:10.3390/ijms25168658)
Supplement: Supplementary file 1 [file ijms-25-08658-s001.zip]

Archive with 6 entries (6 files):
- seq6643.tiff
- seq6644.tiff
- seq6710.tiff
- seq6711.tiff
- Supplementary Table S1.pdf
- Supplementary Tables S2-S6.pdf
